# Supplementary material for: Thyroid hormone induces progression and invasiveness of squamous cell carcinomas by promoting a ZEB-1/E-cadherin switch
Source: Nat Commun. 2019 Nov 27;10:5410. doi: 10.1038/s41467-019-13140-2 (PMC6881453; doi:10.1038/s41467-019-13140-2)
Supplement: Supplementary file 4 — Supplementary Data 1 [file 41467_2019_13140_MOESM4_ESM.xlsx]

## Sheet: Foglio1
Supplementary Data File 1.
Gene list of the differential regulated genes in the EMT RT2 ProfilerTM PCR Array
Refseq	Gene	Fold Change	Log2 Fold Change	p-Value
NM_000526	KRT14	0.3345	-1.57992	2.3e-05
NM_004415	DSP	0.3856	-1.37482	0.000137
NM_002276	KRT19	0.4005	-1.32013	1e-06
NM_003239	TGFB3	0.446	-1.16488	0.111945
NM_024060	AHNAK	0.4863	-1.04008	0.0005
NM_006129	BMP1	0.4948	-1.01508	1e-06
NM_033305	VPS13A	0.5471	-0.870124	8.3e-05
NM_004360	CDH1	0.5586	-0.840113	0.001817
NM_004949	DSC2	0.5844	-0.774972	3.3e-05
NM_001982	ERBB3	0.5967	-0.744922	7.7e-05
NM_003200	TCF3	0.6092	-0.715012	0.000515
NM_004994	MMP9	0.6643	-0.590093	0.01733
NM_002210	ITGAV	0.6736	-0.570036	1.3e-05
NM_005607	PTK2	0.6807	-0.554909	2e-06
NM_000660	TGFB1	0.6854	-0.544982	0.002131
NM_002093	GSK3B	0.7071	-0.500014	4e-06
NM_003199	TCF4	0.7071	-0.500014	0.036101
NM_014399	TSPAN13	0.7711	-0.37501	0.002593
NM_000474	TWIST1	0.7873	-0.345015	0.00181
NM_002026	FN1	0.7928	-0.334971	1.4e-05
NM_016946	F11R	0.8207	-0.285073	0.014824
NM_000393	COL5A2	0.8409	-0.249994	0.029895
NM_000125	ESR1	0.8526	-0.230059	0.896521
NM_005163	AKT1	0.8615	-0.215077	0.002433
NM_178031	TMEM132A	0.8675	-0.205064	0.305309
NM_004626	WNT11	0.8675	-0.205064	0.747444
NM_002923	RGS2	0.8736	-0.194955	0.07424
NM_005901	SMAD2	0.895	-0.16004	0.020305
NM_006908	RAC1	0.9044	-0.144967	0.00155
NM_032642	WNT5B	0.9493	-0.075064	0.829701
NM_002447	MST1R	0.9526	-0.0700575	0.57119
NM_003118	SPARC	0.9593	-0.059946	0.060209
NM_001002	RPLP0	0.9626	-0.0549917	0.769718
NM_004530	MMP2	0.9693	-0.0449848	0.741577
NM_004342	CALD1	1	0	1
NM_004048	B2M	1	0	0.0014
NM_003254	TIMP1	1.007	0.0100637	0.929678
NM_015901	NUDT13	1.0105	0.0150693	0.696777
NM_002211	ITGB1	1.014	0.0200577	0.013697
NM_005228	EGFR	1.0281	0.0399806	0.249117
NM_001719	BMP7	1.0497	0.0699771	0.61614
NM_000577	IL1RN	1.057	0.0799754	0.607957
NM_001233	CAV2	1.0943	0.130008	0.00036
NM_018584	CAMK2N1	1.1134	0.154972	0.247466
NM_002046	GAPDH	1.1329	0.180021	0.014804
NM_003463	PTP4A1	1.1408	0.190046	0.005042
NM_178310	SNAI3	1.1487	0.200002	0.416956
NM_003150	STAT3	1.2016	0.264957	8e-06
NM_002609	PDGFRB	1.2184	0.284988	0.144001
NM_003616	GEMIN2	1.2226	0.289952	0.01184
NM_002422	MMP3	1.2527	0.325041	0.135739
NM_018055	NODAL	1.2614	0.335026	0.286391
NM_004517	ILK	1.2658	0.340049	0.026201
NM_002444	MSN	1.2879	0.365021	0.004024
NM_002538	OCLN	1.2968	0.374956	0.001184
NM_000194	HPRT1	1.3059	0.385044	1.5e-05
NM_006941	SOX10	1.3195	0.399991	0.102928
NM_017617	NOTCH1	1.3472	0.429964	0.244219
NM_001904	CTNNB1	1.366	0.449957	0.011436
NM_173849	GSC	1.3803	0.464982	0.208361
NM_015704	DESI1	1.4794	0.565012	6.5e-05
NM_005251	FOXC2	1.521	0.60502	0.120753
NM_005556	KRT7	1.5316	0.61504	0.156949
NM_002205	ITGA5	1.5692	0.650029	3e-05
NM_003507	FZD7	1.5746	0.654985	0.004339
NM_003692	TMEFF1	1.5966	0.675003	0.005836
NM_001101	ACTB	1.6021	0.679964	0.000222
NM_005985	SNAI1	1.6133	0.690015	0.113525
NM_003068	SNAI2	1.6301	0.70496	0.000481
NM_001552	IGFBP4	1.676	0.745022	0.17336
NM_003392	WNT5A	1.6818	0.750006	0.135717
NM_000090	COL3A1	1.7411	0.799999	0.102795
NM_012449	STEAP1	1.7532	0.809991	0.020452
NM_000602	SERPINE1	1.8025	0.849999	1e-06
NM_000214	JAG1	1.9656	0.97497	0.005
NM_004126	GNG11	2.0209	1.015	1e-06
NM_016445	PLEK2	2.0209	1.015	7e-06
NM_000089	COL1A2	2.2191	1.14997	0.017992
NM_003380	VIM	2.4368	1.28499	0.003281
NM_014795	ZEB2	2.7606	1.46498	0.022277
NM_003238	TGFB2	2.8879	1.53002	0.000249
NM_000582	SPP1	3.5431	1.82501	0.022297
NM_004385	VCAN	4.1267	2.04499	0.006012
NM_006528	TFPI2	4.4537	2.155	3.1e-05
NM_001792	CDH2	5.0455	2.335	6.3e-05
NM_005130	FGFBP1	5.5212	2.46498	0.090738
NM_001200	BMP2	6.0002	2.58501	0.000171
NM_030751	ZEB1	7.3871	2.88501	0.00023
NM_005909	MAP1B	8.0556	3.00999	3.3e-05
