# Supplementary material for: Thyroid hormone induces progression and invasiveness of squamous cell carcinomas by promoting a ZEB-1/E-cadherin switch
Source: Nat Commun. 2019 Nov 27;10:5410. doi: 10.1038/s41467-019-13140-2 (PMC6881453; doi:10.1038/s41467-019-13140-2)
Supplement: Supplementary file 5 — Supplementary Data 2 [file 41467_2019_13140_MOESM5_ESM.xlsx]

## Sheet: Table1
Supplementary Data File 2.
Clinicopathological characteristics of the study population
N°	Sex	Age	Tumor site	Grading	T	N	M	Stage	Recurrance	Perineural invasion
1	M	76	scalp	G1	T1	Nx	M0	I	yes	ND
2	M	73	ear	G1	T1	Nx	M0	I	no	ND
3	F	86	cheek	ND	T2	Nx	M0	II	no	ND
4	M	68	ND	G1	T2	Nx	M0	II	no	ND
5	M	72	hand	G1	-	-	-	No staging	yes	ND
6	F	85	hand	G3	-	-	-	No staging	no	ND
7	M	67	hand	G2-G3	-	-	-	No staging	yes	ND
8	F	67	neck	G2	T3	Nx	M0	III	no	ND
9	F	71	ND	ND	T1	Nx	M0	I	no	ND
10	M	36	leg	G1	-	-	-	No staging	no	ND
11	M	49	leg	G2	-	-	-	No staging	no	ND
12	F	76	ND	G3	T2	Nx	M0	II	no	ND
13	F	76	lip	G2	T1	Nx	M0	I	no	ND
14	M	70	ear	G2	T1	Nx	M0	I	yes	ND
15	M	60	ND	G2	T2	Nx	M0	II	no	ND
16	M	67	cheek	G2-G3	T2	Nx	M0	II	no	ND
17	F	95	cheek	G2	T3	Nx	M0	III	no	ND
18	F	83	cheek	G2	T1	Nx	M0	I	no	ND
19	F	68	lip	G2	T1	Nx	M0	II	no	ND
20	M	79	scalp	G2	T3	Nx	M0	III	no	ND
21	F	51	arm	G2	-	-	-	No staging	no	ND
22	F	73	trunk	G3	-	-	-	No staging	no	yes
23	M	75	cheek	G2	T3	NX	M0	III	yes	no
24	M	77	forehead	G2-G3	T4	NX	M0	IV	no	no
25	M	77	scalp	ND	T1	NX	M0	I	yes	no
26	M	68	temple	G2	T3	NX	M0	III	no	yes
27	M	81	scalp	G2-G3	T2	NX	M0	II	yes	no
28	M	82	scalp	G2-G3	T3	NX	M0	III	yes	no
29	M	73	neck	G2	T3	NX	M0	III	yes	no
30	F	76	cheek	G1	T2	NX	M0	II	no	no
31	F	79	nose	G1	T1	NX	M0	I	no	no
32	M	69	cheek	G1	T1	NX	M0	I	yes	no
33	M	73	ear	G1	T1	NX	M0	I	no	no
34	M	81	scalp	G3	T3	NX	M0	III	no	no
35	M	71	scalp	G3	T3	N2	M0	IV	no	no
36	M	83	scalp	G1	T2	NX	M0	II	yes	no
37	M	67	ear	G3	T2	N2	M0	IV	yes	no
38	M	79	scalp	G1	T1	NX	M0	I	no	no
39	M	51	ear	G1	T2	NX	M0	II	no	no
40	M	86	forehead	G3	T2	NX	M0	II	yes	no
41	F	84	temple	G2-G3	T3	NX	M0	III	yes	no
42	F	82	temple	G2-G3	T3	NX	M0	III	no	no
43	M	75	neck	G3	T3	N1	M0	III	yes	yes
44	M	80	scalp	G2-G3	T1	Nx	M0	I	yes	no
45	M	77	ear	G2	T2	NX	M0	II	no	no
46	M	74	scalp	G2	T2	NX	M0	II	no	no
47	F	76	chin	G1	T3	NX	M0	III	no	no
48	M	83	forehead	G2	T3	NX	M0	III	yes	yes
49	M	61	scalp	ND	T2	NX	M0	II	yes	no
50	M	79	temple	G2	T3	NX	M0	III	yes	no
51	F	74	temple	G1	T1	NX	M0	I	no	no
52	M	68	scalp	G1-G2	T1	NX	M0	I	no	no
53	M	67	forehead	G3	T3	NX	M0	III	yes	yes
54	F	75	cheek	G1-G2	T2	NX	M0	II	no	no
55	M	75	scalp	G1-G2	T3	NX	M0	III	yes	no
56	M	85	scalp	G3	T3	NX	M0	III	yes	no
57	M	78	scalp	G3	T3	N0	M0	III	no	yes
58	M	86	cheek	G3	T3	NX	M0	III	no	yes
59	M	59	temple	G1-G2	T2	NX	M0	II	no	no
60	M	87	scalp	G1	T2	NX	M0	II	no	no
61	F	65	cheek	G3	T3	NX	M0	III	yes	yes
62	M	69	scalp	G1-G2	T1	NX	M0	I	no	no
63	M	78	ear	G1	T1	NX	M0	I	no	no
64	F	82	nose	G1	T1	NX	M0	I	no	no
65	M	86	scalp	G3	T3	NX	M0	III	no	yes
66	M	70	scalp	G1	T2	NX	M0	II	no	no
67	M	85	scalp	G3	T3	NX	M0	III	no	no
68	M	86	scalp	G3	T3	NX	M0	III	no	no
69	M	63	eyelid	G1	T1	NX	M0	I	no	no
70	F	86	nose	G1	T1	NX	M0	I	no	no
71	M	83	scalp	G2-G3	T3	NX	M0	III	no	no
72	F	87	forehead	G2	T3	N1	M1	IV	no	no
